# Supplementary material for: Saxagliptin Cardiotoxicity in Chronic Heart Failure: The Role of DPP4 in the Regulation of Neuropeptide Tone
Source: Biomedicines. 2022 Jul 1;10(7):1573. doi: 10.3390/biomedicines10071573 (PMC9312997; doi:10.3390/biomedicines10071573)
Supplement: Supplementary file 1 [file biomedicines-10-01573-s001.zip]

Archive with 1 entries (1 files):
- biomedicines-1744334-supplementary.pdf
